# Supplementary material for: Crystal Engineering of Schiff Base Zn(II) and Cd(II) Homo- and Zn(II)M(II) (M = Mn or Cd) Heterometallic Coordination Polymers and Their Ability to Accommodate Solvent Guest Molecules
Source: Molecules. 2021 Apr 16;26(8):2317. doi: 10.3390/molecules26082317 (PMC8073138; doi:10.3390/molecules26082317)
Supplement: Supplementary file 1 [file molecules-26-02317-s001.zip]

Archive with 1 entries (1 files):
- molecules-1175045-supplementary.pdf
